# Supplementary material for: Epidemiology of carbapenem-resistant Klebsiella pneumoniae ST15 of producing KPC-2, SHV-106 and CTX-M-15 in Anhui, China
Source: BMC Microbiol. 2022 Nov 1;22:262. doi: 10.1186/s12866-022-02672-1 (PMC9624029; doi:10.1186/s12866-022-02672-1)
Supplement: Supplementary file 1 — Supplementary Material 1 [file 12866_2022_2672_MOESM1_ESM.xlsx]

## Sheet: Sheet1
Supplementary Table 1. Susceptibility of ST15 CRKP isolates to antibiotics
Isolates	21073066	21080950	21080960	21081212	21081241	21091216	21091253	21103127	21111747	21112561	21121624	21121928	21122105
Amikacin	≤2(S)	≤2(S)	≤2(S)	≤2(S)	≤2(S)	≤2(S)	≤2(S)	≤2(S)	≤2(S)	≤8(S)	≤4(S)	≤2(S)	≤2(S)
Ceftriaxone	≥64(R)	≥64(R)	≥64(R)	≥64(R)	≥64(R)	≥64(R)	≥64(R)	≥64(R)	≥64(R)	≥64(R)	≥64(R)	≥64(R)	≥64(R)
Ceftazidime	≥32(R)	≥64(R)	≥64(R)	≥32(R)	≥32(R)	≥32(R)	≥64(R)	≥64(R)	≥32(R)	≥64(R)	≥64(R)	≥64(R)	≥64(R)
Cefuroxime axetil	≥64(R)	≥64(R)	≥64(R)	≥64(R)	≥64(R)	≥64(R)	≥64(R)	≥64(R)	≥64(R)	≥64(R)	≥64(R)	≥64(R)	≥64(R)
Cefuroxime sodium	≥64(R)	≥64(R)	≥64(R)	≥64(R)	≥64(R)	≥64(R)	≥64(R)	≥64(R)	≥64(R)	≥64(R)	≥64(R)	≥64(R)	≥64(R)
Cefepime	≥32(R)	≥32(R)	≥32(R)	≥32(R)	≥32(R)	≥32(R)	≥32(R)	≥32(R)	≥32(R)	≥32(R)	≥32(R)	≥32(R)	≥32(R)
Cefoxitin	≥64(R)	≥64(R)	≥64(R)	≥64(R)	≥64(R)	≥64(R)	≥64(R)	≥64(R)	≥64(R)	≥64(R)	≥64(R)	≥64(R)	≥64(R)
Ertapenem	≥8(R)	≥8(R)	≥8(R)	≥8(R)	≥8(R)	≥8(R)	≥8(R)	≥8(R)	≥8(R)	≥8(R)	≥8(R)	≥8(R)	≥8(R)
Imipenem	≥16(R)	≥16(R)	≥16(R)	≥16(R)	≥16(R)	≥8(R)	≥16(R)	≥16(R)	≥16(R)	≥16(R)	≥8(R)	≥16(R)	≤0.25(S)
Levofloxacin	≥8(R)	≥8(R)	≥8(R)	≥8(R)	≥8(R)	≥4(R)	≥8(R)	≥8(R)	≥8(R)	≥8(R)	≥8(R)	≥8(R)	≥8(R)
Polymyxin B	2(S)	1(S)	1(S)	2(S)	2(S)	2(S)	2(S)	2(S)	2(S)	2(S)	2(S)	2(S)	2(S)
Tigecycline	2(S)	1(S)	2(S)	1(S)	2(S)	1(S)	1(S)	1(S)	1(S)	1(S)	1(S)	1(S)	1(S)
Trimethoprim/Sulfamethoxazole	≤20(S)	≤20(S)	≤20(S)	≥320(R)	≥320(R)	≤20(S)	≥320(R)	≤20(S)	≤20(S)	20(S)	≥320(R)	≤20(S)	≤20(S)
Amoxicillin/Clavulanic acid	≥32(R)	≥32(R)	≥32(R)	≥32(R)	≥32(R)	≥32(R)	≥32(R)	≥32(R)	≥32(R)	≥32(R)	≥32(R)	≥32(R)	≥32(R)
Cefoperazone/Sulbactam	≥64(R)	≥64(R)	≥64(R)	64(R)	≥64(R)	≥64(R)	≥64(R)	≥64(R)	≥64(R)	≥64(R)	≥64(R)	≥64(R)	≥64(R)
Piperacillin/Tazobactam	≥128(R)	≥128(R)	≥128(R)	≥128(R)	≥128(R)	≥128(R)	≥128(R)	≥128(R)	≥128(R)	≥128(R)	≥128(R)	≥128(R)	≥128(R)
All ST15 CRKP isolates were susceptible to amikacin, tigecycline, and polymyxin B, and some strains were susceptible to trimethoprim/sulfamethoxazole. CRKP, carbapenem-resistant Klebsiella pneumoniae; R, resistant; S, susceptible.
